# Supplementary material for: Potentiating Activity of GmhA Inhibitors on Gram-Negative Bacteria
Source: J Med Chem. 2024 Apr 10;67(8):6610–23. doi: 10.1021/acs.jmedchem.4c00037 (PMC11056994; doi:10.1021/acs.jmedchem.4c00037)
Supplement: Supplementary file 2 — jm4c00037_si_002.csv [file jm4c00037_si_002.csv]

Compound	SMILE	IC50 (E.coli,uM)	EC50 (E.coli, uM)	EC50/IC50
17	OP(=O)(O)OC[C@@H](O)[C@@H](O)[C@@H](O)CN(O)C=O	0.0024 +/-0.0004	20 +/-3	8300
20	O=CN(O)C[C@H](O)[C@H](O)[C@H](O)CP(O)(O)=O	2.2 +/- 0.5	>3000	>1400
24	O=CN(O)C[C@H](O)[C@H](O)[C@H](O)CCP(O)(O)=O	0.003 +/- 0.0014	22 +/- 4	7300
25	OP(O)(=O)/C=C/[C@@H](O)[C@@H](O)[C@@H](O)CN(O)C=O	0.15 +/-0.03	1300	8700
27	O=P(O)(O)C(O)C(O)[C@@H](O)[C@@H](O)[C@@H](O)CN(O)C=O	2.3 +/-0.6	>3000	>1300
31	OP(=O)(O)CC(O)[C@@H](O)[C@@H](O)[C@@H](O)CN(O)C=O	0.25 +/- 0.02	590	2400
41	O=CN(O)C[C@H](O)[C@H](O)[C@H](O)CC(O)P(=O)(O)O	0.075 +/- 0.009	750	10000
54	OP(=O)(O)CC[C@@H](O)[C@@H](O)[C@H](O)CN(O)C=O	9.2 +/- 1.6	>300	>32
68	O=CN(O)C[C@H](O)C[C@H](O)CCCP(=O)(O)O	3.0 +/-0.2	1200	400
76	OP(=O)(O)C(F)C[C@@H](O)[C@@H](O)[C@@H](O)CN(O)C=O	0.015 +/-0.006	76	5100
84	FC(F)(C[C@@H](O)[C@@H](O)[C@@H](O)CN(O)C=O)P(O)(=O)O	0.22 +/- 0.03	510	2300
96	OP(O)(=O)OC[C@@H](O)[C@@H](O)[C@@H](O)[C@H](O)C(=O)NO	0.016 +/- 0.006	>100	>6000
